# Supplementary material for: Structural Analysis of Cardanol and Its Biological Activities on Human Keratinocyte Cells
Source: Metabolites. 2025 Jan 30;15(2):83. doi: 10.3390/metabo15020083 (PMC11857407; doi:10.3390/metabo15020083)
Supplement: Supplementary file 1 [file metabolites-15-00083-s001.zip]

Archive with 1 entries (1 files):
- metabolites-3431062-supplementary.pdf
